# Supplementary material for: Metabolic Modulators in Cardiovascular Complications of Systemic Lupus Erythematosus
Source: Biomedicines. 2023 Nov 25;11(12):3142. doi: 10.3390/biomedicines11123142 (PMC10741086; doi:10.3390/biomedicines11123142)
Supplement: Supplementary file 1 [file biomedicines-11-03142-s001.zip]

Archive with 1 entries (1 files):
- biomedicines-2701553-supplementary.pdf
